# Supplementary material for: Phylogenetic rewiring in mycorrhizal–plant interaction networks increases community stability in naturally fragmented landscapes
Source: Commun Biol. 2019 Dec 5;2:452. doi: 10.1038/s42003-019-0700-3 (PMC6895200; doi:10.1038/s42003-019-0700-3)
Supplement: Supplementary file 3 — Supplementary Data 1 [file 42003_2019_700_MOESM3_ESM.xlsx]

## Sheet: Plants
Fragment	Area of each fragment (Ha)	Length of the line-transect (m)	Plant species	Number of individuals	Relative species abundance	Number of samples
code
1	0.15	10	Suaeda vera	10	0.6667	10
			Limonium caesium	3	0.2	3
			Atriplex glauca	2	0.1333	2
			Others (< 0.01)	0	0
			Total	15		15
2	0.2	10	Salsola genistoides	4	0.2667	4
			Suaeda vera	3	0.2	3
			Limonium caesium	3	0.2	3
			Limonium thiniense	2	0.1333	2
			Lygeum spartum	3	0.2	3
			Others (< 0.01)	0	0
			Total	15		15
3	0.8	20	Helianthemum squamatum	10	0.1961	3
			Herniaria fruticosa	8	0.1569	2
			Frankenia thymifolia	8	0.1569	2
			Lygeum spartum	6	0.1176	2
			Artemisia barrelieri	4	0.0784	1
			Helycrisum stoechas	4	0.0784	1
			Launaea pumila	3	0.0588	1
			Limonium caesium	1	0.0196	1
			Plantago albicans	1	0.0196	1
			Fumana sp.	1	0.0196	1
			Others (< 0.01)	5	0.098
			Total	51		15
4	2	25	Helianthemum squamatum	13	0.2097	3
			Herniaria fruticosa	11	0.1774	3
			Stipa tenacissima	10	0.1613	3
			Thymus zygis	8	0.129	2
			Launaea pumila	4	0.0645	1
			Rosmarinus officinalis	4	0.0645	1
			Ononis tridentata	3	0.0484	1
			Centaurea sp.	2	0.0323	1
			Others (< 0.01)	7	0.1129
			Total	62		15
5	4	30	Helianthemum squamatum	28	0.4	6
			Herniaria fruticosa	18	0.2571	4
			Thymus zygis	9	0.1286	2
			Asphodelus fistulosus	7	0.1	2
			Launaea pumila	3	0.0429	1
			Others (< 0.01)	5	0.0714
			Total	70		15
6	12	50	Helianthemum squamatum	37	0.3304	5
			Herniaria fruticosa	28	0.25	4
			Plantago albicans	25	0.2232	4
			Artemisia barrelieri	15	0.1339	2
			Others (< 0.01)	7	0.0625
			Total	112		15
7	18	50	Frankenia thymifolia	38	0.322	5
			Helianthemum squamatum	23	0.1949	3
			Limonium caesium	19	0.161	3
			Herniaria fruticosa	15	0.1271	2
			Artemisia barrelieri	14	0.1186	2
			Others (< 0.01)	9	0.0763
			Total	118		15
8	22	55	Artemisia barrelieri	34	0.2677	4
			Stipa offneri	25	0.1969	3
			Thymus zygis	15	0.1181	2
			Ononis tridentata	12	0.0945	2
			Plantago albicans	12	0.0945	2
			Herniaria fruticosa	8	0.063	1
			Frankenia thymifolia	7	0.0551	1
			Others (< 0.01)	14	0.1102
			Total	127		15
9	25	55	Lepidium subulatum	25	0.2083	3
			Helianthemum squamatum	23	0.1917	3
			Teucrium balthazaris	17	0.1417	2
			Herniaria fruticosa	16	0.1333	2
			Helianthemum lavandulifolium	14	0.1167	2
			Thymus zygis	13	0.1083	2
			Stipa tenacissima	7	0.0583	1
			Others (< 0.01)	5	0.0417
			Total	120		15
10	29	60	Helianthemum squamatum	32	0.254	4
			Launaea pumila	25	0.2	3
			Teucrium balthazaris	17	0.1349	2
			Herniaria fruticosa	16	0.127	2
			Helianthemum lavandulifolium	8	0.0635	1
			Lygeum spartum	8	0.0635	1
			Plantago albicans	7	0.0556	1
			Sedum gypsicola	5	0.0397	1
			Others (< 0.01)	8	0.0635
			Total	94		15
11	35	60	Teucrium balthazaris	18	0.1395	2
			Helianthemum squamatum	17	0.1318	2
			Helianthemum lavandulifolium	17	0.1318	2
			Herniaria fruticosa	15	0.1163	2
			Ononis tridentata	14	0.1085	2
			Asphodelus fistulosus	9	0.0698	1
			Lygeum spartum	8	0.062	1
			Launaea pumila	8	0.062	1
			Anthyllis cytisoides	7	0.0543	1
			Sedum gypsicola	5	0.0388	1
			Others (< 0.01)	11	0.0853
			Total	111		15
	48	65	Helianthemum lavandulifolium	29	0.1946	3
12
			Stipa tenacissima	24	0.1611	3
			Helianthemum squamatum	20	0.1342	2
			Rosmarinus officinalis	19	0.1275	2
			Lepidium subulatum	10	0.0671	1
			Ononis tridentata	9	0.0604	1
			Herniaria fruticosa	8	0.0537	1
			Brachypodium retusum	8	0.0537	1
			Plantago albicans	7	0.047	1
			Others (< 0.01)	15	0.1007
			Total	96		15
13	56	70	Lepidium subulatum	39	0.2407	4
			Helianthemum squamatum	37	0.2284	4
			Teucrium balthazaris	29	0.179	3
			Herniaria fruticosa	20	0.1235	2
			Rosmarinus officinalis	11	0.0679	1
			Stipa tenacissima	10	0.0617	1
			Others (< 0.01)	16	0.0988
			Total	162		15
14	60	70	Helianthemum squamatum	55	0.3254	5
			Helianthemum viscarium	50	0.2959	5
			Herniaria fruticosa	35	0.2071	3
			Stipa tenacissima	20	0.1183	2
			Others (< 0.01)	9	0.0533
			Total	169		15
15	85	100	Lepidium subulatum	56	0.2022	3
			Thymus zygis	53	0.1913	3
			Artemisia barrelieri	38	0.1372	2
			Ononis tridentata	32	0.1155	2
			Stipa tenacissima	29	0.1047	2
			Rosmarinus officinalis	18	0.065	1
			Brachypodium retusum	22	0.0794	1
			Helianthemum viscarium	15	0.0542	1
			Others(< 0.01)	14	0.0505
			Total	277		15

## Sheet: Fungal OTUs
		Fragment code	1	2	3	4	5	6	7	8	9	10	11	12	13	14	15
OTU	Orden	Family	0.15	0.2	0.8	2	4	12	18	22	25	29	35	48	56	60	85
VTX00020	Diversisporales	Acaulosporaceae	0	0	0	0	0	0	0	0	0	0	0	0	1	0	0
VTX00026	Diversisporales	Acaulosporaceae	0	0	0	0	0	0	0	0	0	0	0	0	0	1	0
VTX00039	Diversisporales	Gigasporaceae	0	0	0	0	0	0	0	1	0	0	0	0	1	0	0
VTX00049	Diversisporales	Gigasporaceae	1	1	1	1	1	1	1	1	1	1	1	1	1	1	1
VTX00052	Diversisporales	Gigasporaceae	0	1	0	0	0	0	0	1	1	1	1	1	0	0	1
VTX00053	Glomerales	Glomeraceae	0	0	0	0	0	0	0	1	0	0	0	0	0	0	0
VTX00054	Diversisporales	Diversisporaceae	1	1	1	1	1	1	1	1	1	1	1	1	1	1	1
VTX00055	Glomerales	Claroideoglomeraceae	0	0	0	0	0	0	0	0	0	1	1	1	1	1	0
VTX00056	Glomerales	Claroideoglomeraceae	1	1	1	1	1	1	1	1	1	1	1	1	1	1	1
VTX00057	Glomerales	Claroideoglomeraceae	1	1	1	1	1	1	1	1	1	1	1	1	1	1	1
VTX00059	Diversisporales	Diversisporaceae	1	0	1	1	1	0	1	1	1	0	0	0	1	0	1
VTX00060	Diversisporales	Diversisporaceae	1	1	1	1	1	1	1	1	1	1	1	1	1	1	1
VTX00061	Diversisporales	Diversisporaceae	1	1	1	1	1	1	1	1	1	1	1	1	1	1	1
VTX00062	Diversisporales	Diversisporaceae	1	1	1	1	1	1	1	1	1	1	1	1	1	1	1
VTX00063	Glomerales	Glomeraceae	0	1	1	0	1	1	1	1	1	1	1	1	1	1	1
VTX00064	Glomerales	Glomeraceae	1	1	1	1	1	1	1	1	1	1	1	1	1	1	1
VTX00065	Glomerales	Glomeraceae	1	1	0	0	1	1	1	1	1	1	1	1	1	1	1
VTX00067	Glomerales	Glomeraceae	1	1	0	0	1	1	1	1	1	1	1	1	1	1	1
VTX00072	Glomerales	Glomeraceae	1	1	0	0	0	0	0	1	1	1	1	0	1	1	1
VTX00074	Glomerales	Glomeraceae	0	1	0	0	0	0	0	0	0	1	0	0	0	0	0
VTX00077	Glomerales	Glomeraceae	1	1	0	0	1	1	1	1	1	1	1	1	1	1	1
VTX00078	Glomerales	Glomeraceae	1	1	1	1	1	1	1	1	1	1	1	1	1	1	1
VTX00080	Glomerales	Glomeraceae	0	0	0	0	0	0	0	0	1	1	0	0	0	0	0
VTX00083	Glomerales	Glomeraceae	1	1	0	0	1	1	0	1	1	1	1	1	1	1	1
VTX00085	Glomerales	Glomeraceae	0	1	0	0	1	0	0	1	1	1	0	1	1	1	1
VTX00087	Glomerales	Glomeraceae	0	1	1	1	1	1	1	1	1	1	1	1	1	1	1
VTX00090	Glomerales	Glomeraceae	1	1	1	1	1	1	1	1	1	1	1	1	1	1	1
VTX00092	Glomerales	Glomeraceae	1	1	1	1	1	1	1	1	1	1	1	1	1	1	1
VTX00098	Glomerales	Glomeraceae	0	0	0	0	0	0	1	1	1	0	1	0	0	0	0
VTX00099	Glomerales	Glomeraceae	0	0	0	0	1	1	1	0	0	0	0	0	0	0	0
VTX00100	Glomerales	Glomeraceae	1	1	1	1	1	1	1	1	1	1	1	1	1	1	1
VTX00103	Glomerales	Glomeraceae	0	0	0	1	1	1	0	0	1	1	0	1	0	1	1
VTX00105	Glomerales	Glomeraceae	1	1	1	1	1	1	1	1	1	1	1	1	1	1	1
VTX00106	Glomerales	Glomeraceae	0	1	0	0	0	0	1	0	1	0	0	1	1	1	1
VTX00107	Glomerales	Glomeraceae	0	0	0	0	0	0	0	1	1	1	0	0	0	0	0
VTX00108	Glomerales	Glomeraceae	1	1	1	1	1	1	1	1	1	1	1	1	1	1	1
VTX00111	Glomerales	Glomeraceae	0	1	0	1	1	1	1	1	1	1	1	1	1	1	1
VTX00112	Glomerales	Glomeraceae	1	1	1	1	1	1	1	1	1	1	1	1	1	1	1
VTX00113	Glomerales	Glomeraceae	1	1	1	1	1	1	1	1	1	1	1	1	1	1	1
VTX00114	Glomerales	Glomeraceae	1	1	1	1	1	1	1	1	1	1	1	1	1	1	1
VTX00115	Glomerales	Glomeraceae	1	1	1	1	1	1	1	1	1	1	1	1	1	1	1
VTX00117	Glomerales	Glomeraceae	1	1	0	0	0	0	1	0	1	1	1	1	1	1	1
VTX00118	Glomerales	Glomeraceae	1	1	0	0	1	1	1	1	1	1	0	1	1	1	1
VTX00124	Glomerales	Glomeraceae	0	0	0	0	0	0	0	0	0	1	1	0	0	0	1
VTX00125	Glomerales	Glomeraceae	1	1	0	1	1	1	1	1	1	1	1	1	1	1	1
VTX00128	Glomerales	Glomeraceae	0	0	0	0	0	0	0	0	0	0	0	0	0	0	1
VTX00129	Glomerales	Glomeraceae	1	1	1	1	1	1	1	1	1	1	1	1	1	1	1
VTX00130	Glomerales	Glomeraceae	1	1	0	1	1	1	1	1	1	1	1	1	1	1	1
VTX00135	Glomerales	Glomeraceae	1	1	1	0	1	0	1	1	1	1	1	1	1	1	1
VTX00137	Glomerales	Glomeraceae	1	1	0	0	0	0	0	0	1	1	0	1	0	0	0
VTX00140	Glomerales	Glomeraceae	1	1	1	0	1	1	1	1	1	1	1	1	1	1	1
VTX00142	Glomerales	Glomeraceae	0	1	0	0	0	0	0	0	0	1	1	1	0	1	1
VTX00143	Glomerales	Glomeraceae	1	1	1	1	1	1	1	1	1	1	1	1	1	1	1
VTX00144	Glomerales	Glomeraceae	0	0	0	0	0	0	0	0	0	0	1	0	0	0	0
VTX00146	Glomerales	Glomeraceae	0	0	0	0	0	0	1	0	0	1	1	1	1	0	1
VTX00148	Glomerales	Glomeraceae	1	1	1	1	1	1	1	1	1	1	1	1	1	1	1
VTX00149	Glomerales	Glomeraceae	1	1	1	1	1	1	1	1	1	1	1	1	1	1	1
VTX00151	Glomerales	Glomeraceae	0	0	0	0	0	0	0	0	0	0	0	0	0	1	0
VTX00153	Glomerales	Glomeraceae	1	1	1	1	1	1	1	1	1	1	1	1	1	1	1
VTX00154	Glomerales	Glomeraceae	1	1	1	1	1	1	1	1	1	1	1	1	1	1	1
VTX00155	Glomerales	Glomeraceae	1	1	0	1	1	1	1	1	1	1	1	1	1	1	1
VTX00156	Glomerales	Glomeraceae	1	1	0	1	1	1	1	1	1	1	1	1	1	1	1
VTX00159	Glomerales	Glomeraceae	0	1	0	0	0	0	0	1	1	0	1	1	1	1	1
VTX00160	Glomerales	Glomeraceae	0	1	1	0	1	1	1	1	0	1	1	1	1	1	1
VTX00163	Glomerales	Glomeraceae	1	1	1	1	1	1	1	1	1	1	1	1	1	1	1
VTX00165	Glomerales	Glomeraceae	1	1	0	0	1	1	0	1	1	1	1	1	1	1	1
VTX00166	Glomerales	Glomeraceae	1	1	1	1	1	1	1	1	1	1	1	1	1	1	1
VTX00167	Glomerales	Glomeraceae	1	1	1	1	1	1	1	1	1	1	1	1	1	1	1
VTX00172	Glomerales	Glomeraceae	1	1	0	0	1	1	1	1	1	1	1	1	1	1	1
VTX00174	Glomerales	Glomeraceae	1	0	0	1	1	0	0	1	1	0	0	1	0	0	0
VTX00175	Glomerales	Glomeraceae	0	0	0	0	0	1	0	0	0	1	1	1	1	0	1
VTX00177	Glomerales	Glomeraceae	0	1	0	1	1	0	1	1	1	1	1	1	1	1	1
VTX00182	Glomerales	Glomeraceae	0	0	0	0	0	0	0	1	0	0	0	0	0	1	0
VTX00184	Glomerales	Glomeraceae	0	0	1	0	1	1	0	0	0	0	0	0	0	0	1
VTX00185	Glomerales	Glomeraceae	1	1	0	1	1	1	1	1	1	1	1	1	1	1	1
VTX00186	Glomerales	Glomeraceae	1	1	1	1	1	1	0	1	1	1	1	1	1	1	1
VTX00187	Glomerales	Glomeraceae	1	1	0	0	0	0	0	1	1	1	1	1	1	1	1
VTX00188	Glomerales	Glomeraceae	1	1	0	0	1	0	0	1	1	1	0	1	0	1	1
VTX00191	Glomerales	Glomeraceae	1	0	0	1	1	1	1	1	1	1	1	1	1	1	1
VTX00193	Glomerales	Claroideoglomeraceae	1	1	1	1	1	1	1	1	1	1	1	1	1	1	1
VTX00194	Glomerales	Glomeraceae	0	1	0	1	1	1	0	1	1	0	0	1	1	0	1
VTX00195	Glomerales	Glomeraceae	0	0	0	0	0	1	0	0	1	0	0	0	0	0	1
VTX00197	Glomerales	Glomeraceae	0	0	0	0	0	0	0	0	0	0	0	0	1	0	0
VTX00199	Glomerales	Glomeraceae	1	1	0	0	1	1	0	1	1	1	1	1	1	1	1
VTX00202	Glomerales	Glomeraceae	1	0	1	1	1	1	1	1	1	1	1	1	1	1	1
VTX00206	Glomerales	Glomeraceae	0	1	0	0	0	0	0	1	1	0	0	0	0	1	0
VTX00212	Glomerales	Glomeraceae	0	0	0	0	0	0	0	1	1	1	0	1	0	1	0
VTX00214	Glomerales	Glomeraceae	1	1	1	1	1	1	1	1	1	1	1	1	1	1	1
VTX00222	Glomerales	Glomeraceae	1	1	1	0	1	1	1	1	1	1	1	1	1	1	1
VTX00225	Glomerales	Claroideoglomeraceae	1	1	0	1	0	0	1	1	1	1	1	0	1	0	1
VTX00233	Glomerales	Glomeraceae	1	1	1	1	1	1	1	1	1	1	1	1	1	1	1
VTX00234	Glomerales	Glomeraceae	0	0	0	0	0	1	0	0	0	0	0	0	0	1	0
VTX00237	Glomerales	Claroideoglomeraceae	0	1	0	1	0	0	0	0	1	1	1	0	0	0	1
VTX00244	Glomerales	Glomeraceae	1	1	1	1	1	1	1	1	1	1	1	1	1	1	1
VTX00245	Archaeosporales	Archaeosporaceae	0	1	0	0	0	0	0	0	1	1	1	1	0	0	1
VTX00246	Glomerales	Glomeraceae	1	1	1	1	1	1	1	1	1	1	1	1	1	1	1
VTX00247	Glomerales	Glomeraceae	1	1	1	1	1	1	1	1	1	1	1	1	1	1	1
VTX00248	Glomerales	Glomeraceae	1	1	1	1	1	1	1	1	1	1	1	1	1	1	1
VTX00253	Glomerales	Glomeraceae	0	1	0	1	0	0	1	0	0	1	1	0	1	1	0
VTX00255	Diversisporales	Gigasporaceae	0	0	0	0	0	0	0	0	0	0	1	0	0	0	0
VTX00260	Diversisporales	Gigasporaceae	0	0	0	0	0	0	0	0	0	1	1	0	0	0	0
VTX00263	Diversisporales	Diversisporaceae	1	1	1	1	1	1	1	1	1	1	1	1	1	1	1
VTX00264	Glomerales	Glomeraceae	1	1	0	0	0	1	1	0	0	0	1	0	0	1	0
VTX00265	Glomerales	Glomeraceae	0	1	0	0	1	1	0	1	1	0	1	1	0	0	1
VTX00276	Glomerales	Claroideoglomeraceae	1	1	0	0	0	0	0	1	1	0	0	0	1	0	0
VTX00280	Glomerales	Glomeraceae	1	1	1	1	1	1	1	1	1	1	1	1	1	1	1
VTX00287	Glomerales	Glomeraceae	0	0	0	0	0	0	0	1	1	0	0	0	0	0	0
VTX00293	Glomerales	Glomeraceae	1	0	0	0	0	0	0	0	0	0	0	1	0	1	0
VTX00294	Glomerales	Glomeraceae	1	1	1	1	1	1	1	1	1	1	1	1	1	1	1
VTX00295	Glomerales	Glomeraceae	1	1	1	1	1	1	1	1	1	1	1	1	1	1	1
VTX00296	Glomerales	Glomeraceae	0	0	0	0	0	1	0	0	0	0	0	0	1	0	1
VTX00301	Glomerales	Glomeraceae	1	1	0	0	0	1	1	1	1	1	1	1	1	1	1
VTX00302	Glomerales	Glomeraceae	0	1	1	1	1	1	1	1	1	1	1	1	1	1	1
VTX00304	Glomerales	Glomeraceae	1	1	1	1	1	1	1	1	1	1	1	1	1	1	1
VTX00305	Glomerales	Glomeraceae	0	0	0	1	1	0	1	1	1	0	1	1	1	1	1
VTX00307	Glomerales	Glomeraceae	0	1	0	0	0	0	0	1	0	1	0	0	0	0	0
VTX00311	Glomerales	Glomeraceae	1	1	0	1	1	1	1	1	1	1	1	1	1	1	1
VTX00312	Glomerales	Glomeraceae	1	1	1	1	1	1	1	1	1	1	1	1	1	1	1
VTX00315	Glomerales	Glomeraceae	0	0	0	0	0	0	0	1	0	0	1	0	0	1	0
VTX00317	Glomerales	Glomeraceae	0	0	0	0	0	0	0	0	0	0	0	0	0	1	0
VTX00319	Glomerales	Glomeraceae	1	1	0	0	1	1	1	1	1	1	1	1	1	1	1
VTX00323	Glomerales	Glomeraceae	0	0	0	0	1	0	1	1	1	1	1	0	1	0	1
VTX00325	Glomerales	Glomeraceae	1	1	1	1	1	1	1	1	1	1	1	1	1	1	1
VTX00326	Glomerales	Glomeraceae	0	1	1	1	1	1	1	1	1	1	1	1	1	1	1
VTX00333	Glomerales	Glomeraceae	0	0	0	0	1	0	0	1	1	0	0	0	0	1	0
VTX00334	Glomerales	Glomeraceae	0	0	0	0	0	1	0	1	0	0	0	1	0	0	0
VTX00335	Paraglomerales	Paraglomeraceae	1	1	1	1	1	1	1	1	1	1	1	1	1	1	1
VTX00338	Archaeosporales	Archaeosporaceae	1	1	1	1	1	1	1	1	1	1	1	1	1	1	1
VTX00342	Glomerales	Glomeraceae	1	1	1	1	1	1	1	1	1	1	1	1	1	1	1
VTX00344	Glomerales	Glomeraceae	0	0	0	1	0	0	0	1	1	0	0	1	1	1	1
VTX00345	Glomerales	Glomeraceae	0	1	0	1	0	1	0	1	1	1	1	1	1	1	1
VTX00347	Diversisporales	Diversisporaceae	1	1	1	1	1	1	1	1	1	1	1	1	1	1	1
VTX00350	Paraglomerales	Paraglomeraceae	1	0	0	0	1	1	1	1	1	1	1	1	1	0	1
VTX00351	Paraglomerales	Paraglomeraceae	1	1	1	1	1	1	1	1	1	1	1	1	1	1	1
VTX00353	Diversisporales	Diversisporaceae	0	0	0	0	0	0	0	1	1	0	0	0	0	0	0
VTX00354	Diversisporales	Diversisporaceae	1	1	1	1	1	1	1	1	1	1	1	1	1	1	1
VTX00356	Diversisporales	Diversisporaceae	0	1	0	0	0	0	0	0	0	1	0	0	0	1	0
VTX00358	Glomerales	Claroideoglomeraceae	0	0	0	0	0	0	0	0	0	0	0	0	1	0	0
VTX00362	Glomerales	Glomeraceae	1	1	1	1	1	1	1	1	1	1	1	1	1	1	1
VTX00363	Glomerales	Glomeraceae	1	1	1	1	1	1	1	1	1	1	1	1	1	1	1
VTX00364	Glomerales	Glomeraceae	0	0	0	0	0	0	0	1	0	0	0	0	0	0	0
VTX00365	Glomerales	Glomeraceae	0	0	1	0	1	1	1	1	0	0	1	1	1	1	1
VTX00366	Glomerales	Glomeraceae	0	0	0	0	0	0	0	0	0	0	0	0	0	1	1
VTX00370	Glomerales	Glomeraceae	0	0	0	0	0	0	0	1	0	1	0	0	1	1	0
VTX00371	Glomerales	Glomeraceae	0	0	0	0	0	0	0	0	0	0	1	1	1	0	0
VTX00372	Glomerales	Glomeraceae	0	0	0	0	0	0	0	1	0	0	0	0	1	1	1
VTX00380	Diversisporales	Diversisporaceae	1	1	1	1	1	1	1	1	1	1	1	1	1	1	1
VTX00385	Glomerales	Glomeraceae	0	1	1	1	1	1	1	1	1	0	0	1	0	0	1
VTX00393	Glomerales	Glomeraceae	1	1	0	0	1	1	1	1	1	1	1	1	1	1	1
VTX00395	Glomerales	Glomeraceae	1	1	1	1	1	1	1	1	1	1	1	1	1	1	1
VTX00397	Glomerales	Glomeraceae	1	1	1	1	1	1	1	1	1	1	1	1	1	1	1
VTX00399	Glomerales	Glomeraceae	1	1	0	0	0	1	0	0	0	1	0	1	1	1	1
VTX00403	Glomerales	Glomeraceae	1	1	1	1	1	1	1	1	1	1	1	1	1	1	1
VTX00407	Glomerales	Glomeraceae	1	1	1	1	1	1	1	1	1	1	1	1	1	1	1
VTX00414	Glomerales	Glomeraceae	1	1	1	1	1	1	1	1	1	1	1	1	1	1	1
VTX00415	Glomerales	Glomeraceae	0	0	0	1	0	0	0	1	0	1	0	1	0	0	0
VTX00416	Glomerales	Glomeraceae	1	1	1	1	1	1	1	1	1	1	1	1	1	1	1
VTX00417	Glomerales	Glomeraceae	1	1	0	0	0	0	0	1	1	0	1	0	1	1	0
VTX00418	Glomerales	Glomeraceae	1	1	1	1	1	1	1	1	1	1	1	1	1	1	1
VTX00419	Glomerales	Glomeraceae	1	1	1	0	0	1	1	0	1	1	1	1	0	1	1
VTX00420	Glomerales	Glomeraceae	1	0	0	0	1	0	1	1	0	0	1	0	0	1	1
