# Supplementary material for: Phylogenetic rewiring in mycorrhizal–plant interaction networks increases community stability in naturally fragmented landscapes
Source: Commun Biol. 2019 Dec 5;2:452. doi: 10.1038/s42003-019-0700-3 (PMC6895200; doi:10.1038/s42003-019-0700-3)
Supplement: Supplementary file 4 — Supplementary Data 2 [file 42003_2019_700_MOESM4_ESM.xlsx]

## Sheet: Hoja1
Smallest fragment	Largest fragment	βWN	βST	βOS	βST/WN
0.15	0.2	0.625468	0.403678	0.22179	0.645402
0.15	0.8	0.904328	0.471896	0.432432	0.521819
0.15	18	0.840607	0.597364	0.243243	0.710634
0.2	0.8	0.809847	0.464818	0.345029	0.573958
0.2	18	0.861152	0.631644	0.229508	0.733487
0.2	29	0.887006	0.668256	0.21875	0.753384
0.2	35	0.902538	0.670538	0.232	0.742947
0.8	2	0.767594	0.434261	0.333333	0.565743
0.8	4	0.710623	0.32781	0.382812	0.4613
0.8	12	0.708029	0.321056	0.386973	0.45345
0.8	18	0.591065	0.170141	0.420925	0.287854
0.8	22	0.824268	0.376899	0.447368	0.457253
0.8	25	0.846354	0.52064	0.325714	0.615156
0.8	29	0.698734	0.363539	0.335195	0.520282
0.8	35	0.750562	0.403503	0.347059	0.537601
0.8	48	0.897372	0.447707	0.449664	0.49891
0.8	56	0.831669	0.490887	0.340782	0.590243
0.8	60	0.807432	0.4515	0.355932	0.55918
0.8	85	0.939884	0.511313	0.428571	0.544017
2	4	0.523379	0.311408	0.21197	0.594997
2	12	0.726316	0.514195	0.212121	0.707949
2	18	0.748212	0.5784	0.169811	0.773044
2	22	0.752998	0.470768	0.28223	0.625191
2	25	0.584181	0.385924	0.198257	0.660624
2	29	0.746417	0.481241	0.265176	0.644735
2	35	0.735849	0.419654	0.316195	0.570299
2	48	0.582969	0.329063	0.253906	0.56446
2	56	0.606357	0.36939	0.236967	0.609196
2	60	0.610719	0.415384	0.195335	0.680155
2	85	0.643585	0.409449	0.234136	0.636201
4	12	0.563333	0.448468	0.114865	0.796098
4	18	0.637224	0.473588	0.163636	0.743204
4	22	0.817945	0.454309	0.363636	0.555427
4	25	0.590244	0.394072	0.196172	0.667642
4	29	0.615202	0.435455	0.179747	0.707825
4	35	0.617834	0.366275	0.251559	0.592837
4	48	0.779083	0.507766	0.271318	0.651747
4	56	0.660027	0.530775	0.129252	0.804172
4	60	0.599379	0.442516	0.156863	0.738291
4	85	0.895311	0.628135	0.267176	0.701583
12	18	0.474843	0.318277	0.156566	0.670279
12	22	0.631647	0.386966	0.244681	0.61263
12	25	0.705596	0.569882	0.135714	0.80766
12	29	0.599526	0.404288	0.195238	0.674346
12	35	0.762712	0.586241	0.176471	0.768628
12	48	0.688159	0.397493	0.290667	0.577617
12	56	0.666225	0.547344	0.118881	0.82156
12	60	0.594427	0.473622	0.120805	0.79677
12	85	0.884657	0.669842	0.214815	0.757177
18	22	0.667081	0.41989	0.247191	0.629444
18	25	0.752336	0.570869	0.181467	0.758795
18	29	0.758542	0.570803	0.18774	0.7525
18	35	0.801636	0.565415	0.23622	0.705327
18	48	0.806088	0.560474	0.245614	0.695301
18	56	0.73384	0.505899	0.227941	0.689386
18	60	0.685294	0.474962	0.210332	0.693078
18	85	0.874082	0.737391	0.136691	0.843618
22	25	0.820384	0.543961	0.276423	0.663057
22	29	0.851925	0.530658	0.321267	0.622893
22	35	0.865229	0.547047	0.318182	0.632257
22	48	0.806262	0.461891	0.344371	0.57288
22	56	0.937229	0.505857	0.431372	0.539736
22	60	0.941104	0.407124	0.533981	0.432602
22	85	0.636029	0.475013	0.161017	0.74684
25	29	0.582707	0.3856	0.197107	0.66174
25	35	0.646048	0.407601	0.238447	0.630914
25	48	0.528425	0.287046	0.241379	0.54321
25	56	0.384615	0.207661	0.176955	0.539918
25	60	0.595843	0.407908	0.187935	0.68459
25	85	0.669886	0.476753	0.193133	0.711693
29	35	0.443508	0.176841	0.266667	0.398733
29	48	0.682192	0.378192	0.304	0.554377
29	56	0.626881	0.439108	0.187773	0.700465
29	60	0.718468	0.52753	0.190939	0.734242
35	48	0.697071	0.429865	0.267207	0.616673
35	56	0.691887	0.481607	0.21028	0.696077
35	60	0.767207	0.554878	0.212329	0.723244
35	85	0.914354	0.65408	0.260274	0.715346
48	56	0.54672	0.239729	0.306991	0.438486
48	60	0.643255	0.40335	0.239905	0.627046
48	85	0.57094	0.313544	0.257396	0.549171
56	60	0.541927	0.357072	0.184855	0.658893
56	85	0.675373	0.479068	0.196305	0.709339
60	85	0.750779	0.540253	0.210526	0.719589
