# Supplementary material for: Phylogenetic rewiring in mycorrhizal–plant interaction networks increases community stability in naturally fragmented landscapes
Source: Commun Biol. 2019 Dec 5;2:452. doi: 10.1038/s42003-019-0700-3 (PMC6895200; doi:10.1038/s42003-019-0700-3)
Supplement: Supplementary file 5 — Supplementary Data 3 [file 42003_2019_700_MOESM5_ESM.xlsx]

## Sheet: Hoja1
		Robustness		Interactions		Plants			AMF
Area	Rwrand	Rwphylo	noRw	Realiz	Non-realiz	Ind	Sp	Fam	OTU	Fam
(ha)	Mean	mean [95%CI]	mean [95%CI]
	[95%CI]
0.15	0.858	0.852	0.792	192	36	14	3	2	96	5
	[0.856-0.859]	[0.849-0.854]	[0.788-0.795]
0.2	0.853	0.841	0.786	342	67	15	5	3	112	5
	[0.852-0.854]	[0.840-0.842]	[0.784-0.787]
0.8	0.819	0.780	0.738	247	256	11	9	6	72	5
	[0.818-0.821]	[0.778-0.783]	[0.736-0.741]
2	0.875	0.849	0.812	364	217	15	8	6	83	5
	[0.874-0.877]	[0.847-0.851]	[0.811-0.814]
4	0.861	0.843	0.799	299	146	15	5	5	102	6
	[0.859-0.862]	[0.841-0.845]	[0.797-0.801]
12	0.883	0.869	0.832	301	79	15	4	4	102	5
	[0.883-0.885]	[0.867-0.870]	[0.831-0.834]
18	0.873	0.851	0.813	335	108	15	5	5	99	5
	[0.872-0.875]	[0.850-0.852]	[0.811-0.815]
22	0.847	0.818	0.783	470	197	15	7	7	125	5
	[0.845-0.848]	[0.816-0.819]	[0.781-0.784]
25	0.859	0.844	0.800	521	215	15	7	5	121	6
	[0.858-0.878]	[0.843-0.845]	[0.798-0.802]
29	0.877	0.844	0.820	543	223	13	8	7	118	6
	[0.876-0.878]	[0.843-0.846]	[0.819-0.822]
35	0.878	0.841	0.822	643	259	13	10	8	116	5
	[0.877-0.880]	[0.840-0.842]	[0.821-0.824]
48	0.873	0.852	0.816	552	333	15	9	7	117	5
	[0.872-0.874]	[0.850-0.853]	[0.815-0.817]
56	0.876	0.858	0.820	454	160	15	6	5	117	4
	[0.875-0.876]	[0.857-0.859]	[0.818-0.822]
60	0.868	0.857	0.811	345	70	12	4	3	121	4
	[0.867-0.868]	[0.856-0.859]	[0.810-0.811]
85	0.893	0.873	0.844	618	157	15	8	6	122	5
	[0.892-0.895]	[0.872-0.875]	[0.843-0.845]
