# Supplementary material for: Phylogenetic rewiring in mycorrhizal–plant interaction networks increases community stability in naturally fragmented landscapes
Source: Commun Biol. 2019 Dec 5;2:452. doi: 10.1038/s42003-019-0700-3 (PMC6895200; doi:10.1038/s42003-019-0700-3)
Supplement: Supplementary file 6 — Supplementary Code 1 [file 42003_2019_700_MOESM6_ESM.txt]

###############################################################################################################################
#R code (R v. 3.5.2) to perform the simulations to assess whether the rewiring of mycorrhizae interactions is phylogenetically conserved (i.e. the non-preferred hosts tend to be close relatives to the preferred hosts)
#Title: Phylogenetic rewiring in mycorrhizal-plant interaction  networks increases community stability in naturally fragmented landscapes 
#Authors: A. Montesinos-Navarro1, G. D�az, M.P. Torres, F. Caravaca, A. Rold�n
###############################################################################################################################
#packages required along the script
install.packages("ape",dep=TRUE)
install.packages("ggplot2",dep=TRUE)

library(ape)
library(ggplot2)

#input data required

#treepl: Phylogenetic tree with the plant species used. 
#non_proh_ord:Data frame in which each row is any potential pair between an operational taxonomic unit (OTU) of fungi and a plant species across all fragments. Each interaction is defined by the following columns:
#		$inter:Identify a pair of partners	
#		$OTU: The fungal OTU involved in the interaction
#		$pl_sp:The plant species involved in the interaction	
#		$location:fragment in which the interaction was registered
#		$inter_type:a factor with 2 levels that identify whether the interaction in a specific location was "realized" or "non_realized""
#realizations: A list with 15 elements. Each element is a binary interaction matrix describing which fungal OTU (in rows) were present (1) or absent (0) in each plant species (in columns)


##############################################################
#phylo rewiring considering preferred hosts across all fragments
##############################################################

#############################################################
####Define which hosts are preferred or non-preferred for each OTU
#############################################################
#From the total number of times that  each fungal and plant species were present in the same fragment,
#in which proportion was the interaction actually realized (realized intearction) or not (non_realized interaction)

OTU<-NULL
plant_sp<-NULL
Nrealiz<-NULL
Nnonrealiz<-NULL
Ntimes<-NULL
pref<-NULL


for (i in 1: length(levels(non_proh_ord$inter)))
{
  OTU[i]<-levels(droplevels(non_proh_ord[non_proh_ord$inter==levels(non_proh_ord$inter)[i],"OTU"]))
  plant_sp[i]<-levels(droplevels(non_proh_ord[non_proh_ord$inter==levels(non_proh_ord$inter)[i],"pl_sp"]))
  Nrealiz[i]<-dim(non_proh_ord[non_proh_ord$inter==levels(non_proh_ord$inter)[i]& non_proh_ord$inter_type=="realized",])[1]
  Nnonrealiz[i]<-dim(non_proh_ord[non_proh_ord$inter==levels(non_proh_ord$inter)[i]& non_proh_ord$inter_type=="non_realized",])[1]
  Ntimes[i]<-Nrealiz[i]+Nnonrealiz[i]
  pref[i]<-Nrealiz[i]/Ntimes[i]
}

dbpref<-data.frame(cbind(OTU,plant_sp,Nrealiz,Nnonrealiz,Ntimes,pref))
dbpref$Nrealiz<-as.numeric(as.character(dbpref$Nrealiz))
dbpref$Nnonrealiz<-as.numeric(as.character(dbpref$Nnonrealiz))
dbpref$Ntimes<-as.numeric(as.character(dbpref$Ntimes))
dbpref$pref<-as.numeric(as.character(dbpref$pref))
dbpref$pref<-ifelse(dbpref$pref>0.5,"pref","nonpref")

#Consider only estimates based on a given sample size (oportunity to interact > than 3 times)
#only those interactions which proportion of occurrence could be estimated from at least 3 opportunities to interact were considered 

dbprefw<-droplevels(dbpref[dbpref$Ntimes>3,])

#############################################################
####For each fungal OTU in each fragment, we calculate the observed and expected average phylogenetic distance between its non-preferred hosts and their closest relatives among its preferred hosts across the 15 fragments
#############################################################

Rich_shared_tax_lev_pairs_final<-list()
phylostr_all_pairs_final<-list()


for(f in 1:length(realizations))
  
{
  
  myfrag<-realizations[[f]][rownames(realizations[[f]])%in%levels(dbprefw$OTU),]
  
  #for each row (OTU) in each fragment we caclulate the observed average (across non-preferred hosts) of the minimun phylogenetic distance between 
  #each of the non-preferred hosts that harbour that OTU in this fragment and its close relative among the preferred hosts across the 15 fragments  
  
  averminphydist<-NULL
  averminphydistrand100<-NULL
  LCIminphydistrand<-NULL
  HCIminphydistrand<-NULL
  
  Nshared_sp<-NULL
  Nnonshared_sp<-NULL
  OTUname<-NULL
  rdpool<-NULL
  Nnsh<-NULL
  
  
  for(r in 1:dim(myfrag)[1])
    
  {
    
    #plant species non-preferred by the focal OTU across the 15 fragments
    nonpref<-as.character(droplevels(dbprefw[dbprefw$OTU==rownames(myfrag)[r] & dbprefw$pref=="nonpref","plant_sp"]))
    #plant species preferred by the focal OTU across the 15 fragments
    sh<-as.character(droplevels(dbprefw[dbprefw$OTU==rownames(myfrag)[r]& dbprefw$pref=="pref","plant_sp"]))
    
    #Which hosts among those that harbour the fungi in this fragment are non-preferred across the 15 fragments 
    nsh<-intersect(names(myfrag[r,myfrag[r,]>0]),nonpref)
    #potential plant species in this fragment that could have harbored the focal OTU, excluding the hosts prefered by the focal OTU across the 15 fragments (i.e. potential non-preferred hosts)
    potnsh<-setdiff(names(myfrag[r,]),sh)
    
    
    
    
    Nshared_sp[r]<-length(sh)
    Nnonshared_sp[r]<-length(nonpref)
    OTUname[r]<-rownames(myfrag)[r]
    rdpool[r]<-length(potnsh)
    Nnsh[r]<-length(nsh)
    
    if(length(nsh)>0 & length(sh)>0){
      
      
      minphydist<-NULL
      minphydistrand<-NULL
      
      
      
      #for each non-preferred host in this fragment 
      
      for(k in 1:length(nsh))
      {
        
       #To calculate the phylogenetic distance between each focal non-preferred host and the preferred hosts across the 15 fragments
        
	comb<-c(sh,nsh[k]) 
        
        mymat<-cophenetic(treepl)[rownames(cophenetic(treepl))%in%comb,colnames(cophenetic(treepl))%in%comb]
        
        #to take the minimun value, we sort the values of the column of the non-preferred 
        #species in the cophenetic matrix and do not consider the 0 of the diagonal 
        #(by picking the second value[2])
        
        minphydist[k]<-sort(mymat[,nsh[k]])[2]
        
      } 
      
      averminphydist[r]<-mean(minphydist)
      
      # The null model for that OTU
      
      averminphydistrand<-NULL
      
      for(z in 1:100)
      {
        
        #the random pool (potential non-preferred hosts) are all the non-preferred hosts present in this fragment
        #regardless the OTU has been observed in that host (1) or not(0) in this fragment
        
        randpool<-sample(potnsh,length(nsh),replace = FALSE)
        
        for (m in 1:length(nsh))
        {
          
          
          combrand<-c(sh,randpool[m]) #phylogenetic distance between the non-preferred host and its closest relative among the preferred hosts of the focal OTU
          
          mymatrand<-cophenetic(treepl)[rownames(cophenetic(treepl))%in%combrand,colnames(cophenetic(treepl))%in%combrand]
          #+1 because the first element is the preferred host beacuse comb<-c(sh,nsh[k]) 
          minphydistrand[m]<-sort(mymatrand[,combrand[length(sh)+1]])[2]
        }
        
        averminphydistrand[z]<-mean(minphydistrand)
        
      }
      
      averminphydistrand100[r]<-mean(averminphydistrand)
      LCIminphydistrand[r]<-sort(averminphydistrand)[25]
      HCIminphydistrand[r]<-sort(averminphydistrand)[75]
      
      
    } 
    
    
   
    
    
  }
  
  
  plantspshared<-data.frame(cbind(OTUname,Nshared_sp,Nnonshared_sp,rdpool,Nnsh,averminphydist,averminphydistrand100,LCIminphydistrand,HCIminphydistrand))
  plantspshared$Nshared_sp<-as.numeric(as.character(plantspshared$Nshared_sp))
  plantspshared$Nnonshared_sp<-as.numeric(as.character(plantspshared$Nnonshared_sp))
  plantspshared$rdpool<-as.numeric(as.character(plantspshared$rdpool))
  plantspshared$Nnsh<-as.numeric(as.character(plantspshared$Nnsh))
  plantspshared$averminphydist<-as.numeric(as.character(plantspshared$averminphydist))
  plantspshared$averminphydistrand100<-as.numeric(as.character(plantspshared$averminphydistrand100))
  plantspshared$LCIminphydistrand<-as.numeric(as.character(plantspshared$LCIminphydistrand))
  plantspshared$HCIminphydistrand<-as.numeric(as.character(plantspshared$HCIminphydistrand))
  
  
  
  plantspshared$obs_null<-plantspshared$averminphydist-plantspshared$averminphydistrand100
  
  
  phylostr<-plantspshared[,c("OTUname","rdpool","Nnsh","obs_null","averminphydist","averminphydistrand100")]
  rownames(phylostr)<-phylostr$OTUname
  
  phylostr_all<-phylostr[,c("OTUname","obs_null","averminphydist","averminphydistrand100")]
  
  
  
  
  Rich_shared_tax_lev_pairs_final [[f]]<-plantspshared
  phylostr_all_pairs_final[[f]]<-phylostr_all
  
  
}

#############################################################
########combine all the comparisons made for each OTU
#############################################################

#prepare the lists giving row and col names

all_obs<-list()

for(p in 1:length(phylostr_all_pairs_final))
{
  all_obs[[p]]<-as.matrix(phylostr_all_pairs_final[[p]][,"averminphydist"])
  colnames(all_obs[[p]])[1]<-names(phylostr_all_pairs_final)[p]
  rownames(all_obs[[p]])<-rownames(phylostr_all_pairs_final[[p]])
}

all_rand<-list()

for(p in 1:length(phylostr_all_pairs_final))
{
  all_rand[[p]]<-as.matrix(phylostr_all_pairs_final[[p]][,"averminphydistrand100"])
  colnames(all_rand[[p]])[1]<-names(phylostr_all_pairs_final)[p]
  rownames(all_rand[[p]])<-rownames(phylostr_all_pairs_final[[p]])
}

#############################################
#combine all the comparisons in one matrix
##############################################

#for all values

## Identify the unique "rownames" for all list items
Rows_all_obs <- unique(unlist(lapply(all_obs, rownames)))

## Create a matrix of NA values 
##   with appropriate dimensions and dimnames
myMat_all_obs <- matrix(NA, nrow = length(Rows_all_obs), ncol = length(all_obs), 
                        dimnames = list(Rows_all_obs, sapply(all_obs, colnames)))


## Use a `for` loop to fill it in
##   with the appropriate values from the list
for (i in seq_along(all_obs)) {
  myMat_all_obs[rownames(all_obs[[i]]), i] <- all_obs[[i]]
}

#random

## Identify the unique "rownames" for all list items
Rows_all_rand <- unique(unlist(lapply(all_rand, rownames)))

## Create a matrix of NA values 
##   with appropriate dimensions and dimnames
myMat_all_rand <- matrix(NA, nrow = length(Rows_all_rand), ncol = length(all_rand), 
                         dimnames = list(Rows_all_rand, sapply(all_rand, colnames)))


## Use a `for` loop to fill it in
##   with the appropriate values from the list
for (i in seq_along(all_rand)) {
  myMat_all_rand[rownames(all_rand[[i]]), i] <- all_rand[[i]]
}

################################################################
####Density plot. Fig. 2
##################################################################

all_obs<-data.frame(c(myMat_all_obs))
all_rand<-data.frame(c(myMat_all_rand))


all_obs$veg<-"Observed"
all_rand$veg<-"Expected"

colnames(all_obs)[1]<-"phylodist"

colnames(all_rand)[1]<-"phylodist"

all_obs$veg<-as.factor(all_obs$veg)

all_rand$veg<-as.factor(all_rand$veg)

vegLengths <- rbind(all_obs, all_rand)
vegLengths <-vegLengths[complete.cases(vegLengths), ]

vegLengths$phylodist <-round(vegLengths$phylodist,0)

vegLengths_all<-vegLengths[vegLengths$veg=="Observed"|vegLengths$veg=="Expected",]

ggplot(vegLengths_all, aes(phylodist,colour=veg, fill = veg)) + 
  ylab("Density")+
  xlab("Phylogenetic distance (Million years)")+
  geom_density(alpha = 0.2, data=vegLengths_all[vegLengths_all$veg=="Expected",],fill="grey", colour="grey")+
  geom_density(alpha = 0.2, data=vegLengths_all[vegLengths_all$veg=="Observed",],fill="black",colour="black")+
  theme_classic()+
  theme(axis.title.x = element_text(size=14, face="bold"),
        axis.title.y = element_text(size=14, face="bold"),
        axis.line = element_line(size = 1, linetype = "solid"),
        axis.text.y=element_text(face="bold",size=14, color="black"),
        axis.text.x=element_text(face="bold",size=14,color="black"),
        legend.position = "right")
